# Supplementary material for: Multi-year time series of daily solute and isotope measurements from three Swiss pre-Alpine catchments
Source: Sci Data. 2024 Apr 17;11:393. doi: 10.1038/s41597-024-03192-5 (PMC11024116; doi:10.1038/s41597-024-03192-5)
Supplement: Supplementary file 1 — Supplementary Table 1 [file 41597_2024_3192_MOESM1_ESM.xlsx]

## Sheet: Tabelle1
Column Header	Explanation
date	Date in dd-mm-yyyy. All dates and times are in UTC+1 hour.
startdate	Start date and time of collected samples. Stream samples consist of four combined 100-ml grab samples in six-hour intervals starting at 5:40 AM and ending at 11:40 PM.
enddate	End date and time of collected samples. For precipitation samples this is the start date and time of the next sample.
catchment	Name of the study catchment
location_ID	Name of the sampling and/or measuring location
source	Distinguishes between precipitation or streamwater samples
error_code	Identifier for missing sample reason, for details see dataset documentation
waterflux_measured	Daily stream discharge (mm day-1) or precipitation fluxes (mm day-1) for the time interval between ‘startdate’ and 5:39 AM of the following day
precipitation_interpolated	Daily, interpolated basin-average precipitation fluxes (mm day-1) for the time interval between ‘startdate’ and ‘enddate’
EC_stream	Electrical conductivity (µS cm-1) measured at the Erlenbach outlet station
rel_humidity	Daily average relative humidity (%) measured at the Erlenbach meteorological station
air_temp	Daily average air temperature (°C) measured at the Erlenbach meteorological station
snow_depth	Daily average snow depth (cm) measured at the Erlenbach meteorological station
Cl	Concentration (mg L-1) of chloride in precipitation- or stream water
NO3	Concentration (mg NO3 L-1) of nitrate in precipitation- or stream water
SO4	Concentration (mg SO4 L-1) of sulfate in precipitation- or stream water
Na	Concentration (mg L-1) of sodium in precipitation- or stream water; mean of three measurement series
Na_RSD	Relative standard deviation of the measurement series (%)
K	Concentration (mg L-1) of potassium in precipitation- or stream water; mean of three measurement series
K_RSD	Relative standard deviation of the measurement series (%)
Mg	Concentration (mg L-1) of magnesium in precipitation- or stream water; mean of three measurement series
Mg_RSD	Relative standard deviation of the measurement series (%)
Ca	Concentration (mg L-1) of calcium in precipitation- or stream water; mean of three measurement series
Ca_RSD	Relative standard deviation of the measurement series (%)
Ba	Concentration (mg L-1) of barium in precipitation- or stream water; mean of three measurement series
Ba_RSD	Relative standard deviation of the measurement series (%)
Cr	Concentration (mg L-1) of chrome in precipitation- or stream water; mean of three measurement series
Cr_RSD	Relative standard deviation of the measurement series (%)
Cu	Concentration (mg L-1) of copper in precipitation- or stream water; mean of three measurement series
Cu_RSD	Relative standard deviation of the measurement series (%)
Fe	Concentration (mg L-1) of iron in precipitation- or stream water; mean of three measurement series
Fe_RSD	Relative standard deviation of the measurement series (%)
Sr	Concentration (mg L-1) of strontium in precipitation- or stream water; mean of three measurement series
Sr_RSD	Relative standard deviation of the measurement series (%)
delta_2H	Deuterium relative to VSMOW (‰); mean of 2-3 injections
delta_18O	Oxygen-18 relative to VSMOW (‰); mean of 2-3 injections
delta_2H_StDev	Standard deviation of the injections used for calculating the mean deuterium value, relative to VSMOW (‰)
delta_18O_StDev	Standard deviation of the injections used for calculating the mean oxygen-18 value, relative to VSMOW (‰)
d_excess	Deuterium excess (‰), using the equation d_excess = delta_2H - 8∙delta_18O
